# Supplementary material for: Genome-wide association study and its applications in the non-model crop Sesamum indicum
Source: BMC Plant Biol. 2021 Jun 22;21:283. doi: 10.1186/s12870-021-03046-x (PMC8218510; doi:10.1186/s12870-021-03046-x)
Supplement: Supplementary file 1 — Additional file 1 : Table S1. Summary list of total QTLs and candidate genes identified in GWAS for root length and seed coat color along the linkage groups in sesame by multi-locus and single-locus models. Table S2. Summary of QTL and candidate genes detected by each GWAS model. Table S3. Candidate genes detected in each LG for each model. [file 12870_2021_3046_MOESM1_ESM.xlsx]

## Sheet: Table S1
Table S1. Significant SNPs detected by each GWAS model
Root length												Seed-coat color
FastmrEMMA_model				mrMLM_model				Emmax_model				FastmrEMMA_model				mrMLM_model				Emmax_model
LG	SNP_ID	Position	p value	LG	SNP_ID	Position	pvalue	LG	SNP_ID	Position	p value	LG	SNP_ID	position	pvalue	LG	SNP_ID	position	pvalue	LG	SNP_ID	position	pvalue
1	SNP_6414511	6414511	6.1385	1	SNP_6414511	6414511	6.1385	1	SNP_6414511	6414511	6.56081	6	SNP_6763802	6763802	9.6424	1	SNP_1998287	1998287	8.2852	4	SNP_4066543	4066543	6.01993
1	SNP_6525632	6525632	6.56081	1	SNP_6525632	6525632	6.56081	1	SNP_6525632	6525632	6.33191	6	SNP_6838920	6838920	6.3675	1	SNP_1998295	1998295	7.2908	6	SNP_6763802	6763802	10.9269
1	SNP_6527562	6527562	6.33191	1	SNP_6527562	6527562	6.33191	1	SNP_6527562	6527562	6.23364	6	SNP_6839173	6839173	7.8984	1	SNP_1998299	1998299	6.7994	6	SNP_6771812	6771812	7.38294
1	SNP_6528137	6528137	6.23364	1	SNP_6528137	6528137	6.23364	1	SNP_6528137	6528137	6.27816	6	SNP_6860049	6860049	6.0471	1	SNP_1998311	1998311	6.6815	6	SNP_6838920	6838920	7.06967
1	SNP_6528227	6528227	6.27816	1	SNP_6528227	6528227	6.27816	1	SNP_6528227	6528227	6.64029	6	SNP_6860177	6860177	6.8159	6	SNP_6763802	6763802	10.8818	6	SNP_6839173	6839173	10.1118
1	SNP_6528511	6528511	6.64029	1	SNP_6528511	6528511	6.64029	1	SNP_6528511	6528511	6.63927	6	SNP_6861775	6861775	6.3523	6	SNP_6771812	6771812	8.6651	6	SNP_6839561	6839561	7.82276
1	SNP_6528549	6528549	6.63927	1	SNP_6528549	6528549	6.63927	1	SNP_6528549	6528549	6.77837	6	SNP_6862383	6862383	7.9438	6	SNP_6804468	6804468	6.8062	6	SNP_6860049	6860049	6.42231
1	SNP_6528557	6528557	8.07837	1	SNP_6528557	6528557	8.37837	1	SNP_6528557	6528557	6.1524	6	SNP_6865932	6865932	7.545	6	SNP_6818342	6818342	6.958	6	SNP_6860141	6860141	9.41229
1	SNP_6528559	6528559	6.1524	1	SNP_6528559	6528559	6.1524	1	SNP_6528559	6528559	6.18714	6	SNP_6866463	6866463	6.236	6	SNP_6838920	6838920	6.7251	6	SNP_6860177	6860177	6.31632
1	SNP_6528571	6528571	6.18714	1	SNP_6528571	6528571	6.18714	1	SNP_6528571	6528571	6.85654	6	SNP_6866479	6866479	6.9054	6	SNP_6839173	6839173	6.61	6	SNP_6860551	6860551	8.99266
1	SNP_6528572	6528572	6.701	1	SNP_6528572	6528572	6.899	1	SNP_6528572	6528572	6.91528	6	SNP_6866662	6866662	7.3753	6	SNP_6839561	6839561	7.7234	6	SNP_6861634	6861634	7.14207
1	SNP_6528575	6528575	7.522	1	SNP_6528575	6528575	7.822	1	SNP_6528575	6528575	6.74727	6	SNP_6866674	6866674	7.8255	6	SNP_6860049	6860049	7.1311	6	SNP_6861687	6861687	6.81925
1	SNP_6528698	6528698	6.32	1	SNP_6528698	6528698	6.74727	1	SNP_6528698	6528698	6.25939	6	SNP_6868239	6868239	7.5935	6	SNP_6860141	6860141	7.7707	6	SNP_6861775	6861775	7.6637
1	SNP_6528971	6528971	6.25939	1	SNP_6528971	6528971	6.25939	1	SNP_6528971	6528971	6.10807	6	SNP_6869044	6869044	6.5376	6	SNP_6860177	6860177	6.6184	6	SNP_6862086	6862086	6.88104
1	SNP_6529230	6529230	6.10807	1	SNP_6529230	6529230	6.10807	1	SNP_6529230	6529230	6.36826	6	SNP_6869136	6869136	7.0859	6	SNP_6861775	6861775	8.0114	6	SNP_6862130	6862130	6.32894
1	SNP_6529311	6529311	6.36826	1	SNP_6529311	6529311	6.36826	1	SNP_6529311	6529311	6.19628	6	SNP_6869182	6869182	6.3856	6	SNP_6862383	6862383	7.3619	6	SNP_6862141	6862141	9.41326
1	SNP_6529394	6529394	6.19628	1	SNP_6529394	6529394	6.19628	1	SNP_6529394	6529394	6.61074	6	SNP_6870251	6870251	8.0081	6	SNP_6862399	6862399	7.7914	6	SNP_6862286	6862286	7.86018
1	SNP_6529484	6529484	6.61074	1	SNP_6529484	6529484	6.61074	1	SNP_6529484	6529484	6.50728	6	SNP_6871575	6871575	7.4474	6	SNP_6865932	6865932	6.3845	6	SNP_6862383	6862383	8.34855
1	SNP_6529703	6529703	6.50728	1	SNP_6529703	6529703	6.50728	1	SNP_6529703	6529703	6.50728	6	SNP_6873113	6873113	6.1958	6	SNP_6866463	6866463	7.6566	6	SNP_6862399	6862399	6.70524
1	SNP_6529705	6529705	6.50728	1	SNP_6529705	6529705	6.50728	1	SNP_6529705	6529705	6.5468	6	SNP_6874069	6874069	8.3316	6	SNP_6866479	6866479	6.7691	6	SNP_6862509	6862509	6.4141
1	SNP_6529900	6529900	6.5468	1	SNP_6529900	6529900	6.5468	1	SNP_6529900	6529900	6.48074	6	SNP_6874157	6874157	6.7809	6	SNP_6866662	6866662	6.2286	6	SNP_6863839	6863839	6.83944
1	SNP_6530293	6530293	6.48074	1	SNP_6530293	6530293	6.48074	1	SNP_6530293	6530293	6.48074	6	SNP_6874612	6874612	6.2902	6	SNP_6866674	6866674	6.5577	6	SNP_6864317	6864317	7.3833
1	SNP_6530298	6530298	6.48074	1	SNP_6530298	6530298	6.48074	1	SNP_6530298	6530298	6.5041	6	SNP_6874649	6874649	6.5459	6	SNP_6868239	6868239	7.1599	6	SNP_6865517	6865517	6.81512
1	SNP_6531464	6531464	6.5041	1	SNP_6531464	6531464	6.5041	1	SNP_6531464	6531464	6.30763	6	SNP_6875040	6875040	6.2348	6	SNP_6869044	6869044	6.0462	6	SNP_6865932	6865932	7.6637
1	SNP_6531723	6531723	6.30763	1	SNP_6531723	6531723	6.30763	1	SNP_6531723	6531723	6.41677	6	SNP_6875477	6875477	7.1383	6	SNP_6869136	6869136	7.6015	6	SNP_6866463	6866463	8.19629
1	SNP_6531725	6531725	6.41677	1	SNP_6531725	6531725	6.41677	1	SNP_6531725	6531725	6.35116	6	SNP_6875483	6875483	7.1509	6	SNP_6869182	6869182	7.1481	6	SNP_6866479	6866479	7.65631
1	SNP_6531758	6531758	6.35116	1	SNP_6531758	6531758	6.35116	1	SNP_6531758	6531758	6.33165	6	SNP_6875503	6875503	6.3117	6	SNP_6870251	6870251	6.3228	6	SNP_6866662	6866662	7.1966
1	SNP_6532630	6532630	6.33165	1	SNP_6532630	6532630	6.33165	1	SNP_6532630	6532630	6.19713	6	SNP_6875699	6875699	7.5281	6	SNP_6871575	6871575	7.553	6	SNP_6866674	6866674	7.66965
1	SNP_6532648	6532648	6.19713	1	SNP_6532648	6532648	6.19713	1	SNP_6532648	6532648	6.19876	6	SNP_6875754	6875754	6.5664	6	SNP_6873113	6873113	8.2172	6	SNP_6867650	6867650	7.69504
1	SNP_6532804	6532804	6.19876	1	SNP_6532804	6532804	6.19876	1	SNP_6532804	6532804	6.89399	6	SNP_6875799	6875799	7.3518	6	SNP_6874069	6874069	8.7872	6	SNP_6868239	6868239	8.47851
1	SNP_6532932	6532932	7.024	1	SNP_6532932	6532932	7.014	1	SNP_6532932	6532932	6.19936	6	SNP_6876042	6876042	6.4943	6	SNP_6874157	6874157	6.436	6	SNP_6868266	6868266	9.1525
1	SNP_6533127	6533127	6.19936	1	SNP_6533127	6533127	6.19936	1	SNP_6533127	6533127	6.33165	6	SNP_6876047	6876047	6.0308	6	SNP_6874612	6874612	8.2945	6	SNP_6868359	6868359	9.34124
1	SNP_6533249	6533249	6.33165	1	SNP_6533249	6533249	6.33165	1	SNP_6533249	6533249	6.82608	6	SNP_6876083	6876083	7.5162	6	SNP_6874649	6874649	8.5382	6	SNP_6869044	6869044	6.26588
1	SNP_6533282	6533282	7.22608	1	SNP_6533282	6533282	9.12608	1	SNP_6533282	6533282	6.11566	6	SNP_6876403	6876403	6.1932	6	SNP_6874704	6874704	6.7716	6	SNP_6869083	6869083	6.57256
1	SNP_6533647	6533647	6.11566	1	SNP_6533647	6533647	6.11566	1	SNP_6533647	6533647	6.15183	6	SNP_6876484	6876484	6.7558	6	SNP_6874826	6874826	6.6569	6	SNP_6869136	6869136	6.76754
1	SNP_6533934	6533934	6.15183	1	SNP_6533934	6533934	6.15183	1	SNP_6533934	6533934	6.20423	6	SNP_6876644	6876644	8.0554	6	SNP_6875040	6875040	6.4228	6	SNP_6869182	6869182	7.94855
1	SNP_6534037	6534037	6.20423	1	SNP_6534037	6534037	6.20423	1	SNP_6534037	6534037	6.33567	6	SNP_6876655	6876655	6.2053	6	SNP_6875328	6875328	6.2237	6	SNP_6869850	6869850	10.1694
1	SNP_6534131	6534131	6.33567	1	SNP_6534131	6534131	6.33567	1	SNP_6534131	6534131	6.61975	6	SNP_6876723	6876723	6.5877	6	SNP_6875329	6875329	6.8055	6	SNP_6870251	6870251	6.39381
1	SNP_6534256	6534256	6.61975	1	SNP_6534256	6534256	6.61975	1	SNP_6534256	6534256	6.55366	6	SNP_6876801	6876801	7.5479	6	SNP_6875369	6875369	6.9268	6	SNP_6871008	6871008	7.16536
1	SNP_6535354	6535354	6.55366	1	SNP_6535354	6535354	6.55366	1	SNP_6535354	6535354	6.12029	6	SNP_6876855	6876855	7.0151	6	SNP_6875477	6875477	6.4841	6	SNP_6871168	6871168	6.91969
1	SNP_6535412	6535412	6.12029	1	SNP_6535412	6535412	6.12029	1	SNP_6535412	6535412	6.12029	6	SNP_6876898	6876898	7.0598	6	SNP_6875483	6875483	8.1226	6	SNP_6871248	6871248	7.81586
1	SNP_6535439	6535439	6.12029	1	SNP_6535439	6535439	6.12029	1	SNP_6535439	6535439	6.68852	6	SNP_6876953	6876953	6.918	6	SNP_6875503	6875503	6.485	6	SNP_6871429	6871429	9.68575
1	SNP_6535445	6535445	6.68852	1	SNP_6535445	6535445	6.68852	1	SNP_6535445	6535445	6.12029	6	SNP_6877047	6877047	6.1134	6	SNP_6875699	6875699	7.2585	6	SNP_6871575	6871575	7.88354
1	SNP_6535451	6535451	6.12029	1	SNP_6535451	6535451	6.12029	1	SNP_6535451	6535451	6.74415	6	SNP_6877139	6877139	9.2533	6	SNP_6875754	6875754	6.5928	6	SNP_6871695	6871695	8.06726
1	SNP_6535604	6535604	6.25463	1	SNP_6535604	6535604	6.74415	1	SNP_6535604	6535604	6.74215	6	SNP_6877204	6877204	6.3737	6	SNP_6875799	6875799	6.4057	6	SNP_6871992	6871992	9.1969
1	SNP_6535741	6535741	6.32	1	SNP_6535741	6535741	6.74215	1	SNP_6535741	6535741	6.32352	6	SNP_6877302	6877302	6.1326	6	SNP_6875844	6875844	7.8944	6	SNP_6872100	6872100	10.5123
1	SNP_6535767	6535767	6.32352	1	SNP_6535767	6535767	6.32352	1	SNP_6535767	6535767	6.26452	6	SNP_6877398	6877398	6.0234	6	SNP_6876042	6876042	8.0184	6	SNP_6873113	6873113	6.51275
1	SNP_6535864	6535864	6.26452	1	SNP_6535864	6535864	6.26452	1	SNP_6535864	6535864	6.15453	6	SNP_6877403	6877403	7.3393	6	SNP_6876047	6876047	8.7886	6	SNP_6873542	6873542	7.10334
1	SNP_6536106	6536106	6.15453	1	SNP_6536106	6536106	6.15453	1	SNP_6536106	6536106	6.78398	6	SNP_6877417	6877417	6.4137	6	SNP_6876083	6876083	7.0931	6	SNP_6874069	6874069	8.15525
1	SNP_6536275	6536275	8.08398	1	SNP_6536275	6536275	8.78398	1	SNP_6536275	6536275	6.12029	6	SNP_6877434	6877434	7.5358	6	SNP_6876403	6876403	6.436	6	SNP_6874106	6874106	6.26787
1	SNP_6536276	6536276	6.12029	1	SNP_6536276	6536276	6.12029	1	SNP_6536276	6536276	6.27261	6	SNP_6877498	6877498	6.7609	6	SNP_6876484	6876484	6.1192	6	SNP_6874157	6874157	7.88406
1	SNP_6536404	6536404	6.27261	1	SNP_6536404	6536404	6.27261	1	SNP_6536404	6536404	6.16269	6	SNP_6877567	6877567	6.3453	6	SNP_6876519	6876519	6.5202	6	SNP_6874589	6874589	9.41479
1	SNP_6536621	6536621	6.16269	1	SNP_6536621	6536621	6.16269	1	SNP_6536621	6536621	6.40145	6	SNP_6877991	6877991	7.5162	6	SNP_6876644	6876644	6.7344	6	SNP_6874598	6874598	7.1096
1	SNP_6536759	6536759	6.40145	1	SNP_6536759	6536759	6.40145	1	SNP_6536759	6536759	6.16072	6	SNP_6878030	6878030	7.4237	6	SNP_6876655	6876655	6.5703	6	SNP_6874612	6874612	6.09689
1	SNP_6536785	6536785	6.16072	1	SNP_6536785	6536785	6.16072	1	SNP_6536785	6536785	6.15453	6	SNP_6878334	6878334	6.2286	6	SNP_6876702	6876702	8.2014	6	SNP_6874649	6874649	6.54713
1	SNP_6536790	6536790	6.15453	1	SNP_6536790	6536790	6.15453	1	SNP_6536790	6536790	6.15453	6	SNP_6878399	6878399	6.6526	6	SNP_6876703	6876703	8.7267	6	SNP_6874704	6874704	7.79765
1	SNP_6536796	6536796	6.15453	1	SNP_6536796	6536796	6.15453	1	SNP_6536796	6536796	6.32352	6	SNP_6878409	6878409	6.0562	6	SNP_6876723	6876723	6.9278	6	SNP_6874705	6874705	7.42555
1	SNP_6536872	6536872	6.32352	1	SNP_6536872	6536872	6.32352	1	SNP_6536872	6536872	6.37227	6	SNP_6878411	6878411	6.4722	6	SNP_6876801	6876801	6.3315	6	SNP_6874826	6874826	9.00488
1	SNP_6544219	6544219	6.37227	1	SNP_6544219	6544219	6.37227	1	SNP_6544219	6544219	6.51231	6	SNP_6878453	6878453	7.7847	6	SNP_6876855	6876855	6.3068	6	SNP_6875040	6875040	7.88555
1	SNP_6544305	6544305	6.51231	1	SNP_6544305	6544305	6.51231	1	SNP_6544305	6544305	6.45665	6	SNP_6878458	6878458	6.6625	6	SNP_6876898	6876898	6.2788	6	SNP_6875248	6875248	7.99387
1	SNP_6544333	6544333	6.45665	1	SNP_6544333	6544333	6.45665	1	SNP_6544333	6544333	6.50551	6	SNP_6878488	6878488	7.4527	6	SNP_6876953	6876953	7.3701	6	SNP_6875274	6875274	9.33368
1	SNP_6544446	6544446	6.50551	1	SNP_6544446	6544446	6.50551	1	SNP_6544446	6544446	6.20493	6	SNP_6878666	6878666	6.1745	6	SNP_6877014	6877014	8.2014	6	SNP_6875294	6875294	6.6008
1	SNP_6544617	6544617	6.20493	1	SNP_6544617	6544617	6.20493	1	SNP_6544617	6544617	6.24616	6	SNP_6878952	6878952	6.0612	6	SNP_6877038	6877038	8.2277	6	SNP_6875328	6875328	6.31021
1	SNP_6544796	6544796	6.24616	1	SNP_6544796	6544796	6.24616	1	SNP_6544796	6544796	6.19876	6	SNP_6878965	6878965	6.3378	6	SNP_6877047	6877047	6.772	6	SNP_6875329	6875329	6.35125
1	SNP_6544909	6544909	6.19876	1	SNP_6544909	6544909	6.19876	1	SNP_6544909	6544909	6.36826	6	SNP_6879276	6879276	7.24	6	SNP_6877064	6877064	6.9556	6	SNP_6875331	6875331	9.1239
1	SNP_6544920	6544920	6.36826	1	SNP_6544920	6544920	6.36826	1	SNP_6544920	6544920	6.31928	6	SNP_6880135	6880135	6.9754	6	SNP_6877139	6877139	6.3426	6	SNP_6875358	6875358	6.15845
1	SNP_6544933	6544933	6.31928	1	SNP_6544933	6544933	6.31928	1	SNP_6544933	6544933	6.50062	6	SNP_6951827	6951827	6.0054	6	SNP_6877204	6877204	9.0842	6	SNP_6875369	6875369	8.92623
1	SNP_6545055	6545055	6.50062	1	SNP_6545055	6545055	6.50062	1	SNP_6545055	6545055	6.50062					6	SNP_6877302	6877302	7.2625	6	SNP_6875380	6875380	7.33613
1	SNP_6545069	6545069	6.50062	1	SNP_6545069	6545069	6.50062	1	SNP_6545069	6545069	6.29078					6	SNP_6877398	6877398	6.2865	6	SNP_6875389	6875389	7.51175
1	SNP_6545267	6545267	6.29078	1	SNP_6545267	6545267	6.29078	1	SNP_6545267	6545267	6.33165					6	SNP_6877403	6877403	6.9009	6	SNP_6875477	6875477	6.07145
1	SNP_6545523	6545523	6.33165	1	SNP_6545523	6545523	6.33165	1	SNP_6545523	6545523	6.27264					6	SNP_6877417	6877417	7.5407	6	SNP_6875483	6875483	7.28062
1	SNP_6545720	6545720	6.27264	1	SNP_6545720	6545720	6.27264	1	SNP_6545720	6545720	6.52405					6	SNP_6877434	6877434	6.8938	6	SNP_6875499	6875499	7.69674
1	SNP_6545849	6545849	6.52405	1	SNP_6545849	6545849	6.52405	1	SNP_6545849	6545849	6.10657					6	SNP_6877498	6877498	7.0646	6	SNP_6875503	6875503	8.92116
1	SNP_6545854	6545854	6.10657	1	SNP_6545854	6545854	6.10657	1	SNP_6545854	6545854	6.15337					6	SNP_6877532	6877532	8.4885	6	SNP_6875699	6875699	6.05284
1	SNP_6545892	6545892	6.15337	1	SNP_6545892	6545892	6.15337	1	SNP_6545892	6545892	6.27385					6	SNP_6877567	6877567	6.5663	6	SNP_6875754	6875754	8.66535
1	SNP_6545954	6545954	6.27385	1	SNP_6545954	6545954	6.27385	1	SNP_6545954	6545954	6.32443					6	SNP_6877991	6877991	7.6957	6	SNP_6875799	6875799	8.05635
1	SNP_6545961	6545961	6.32443	1	SNP_6545961	6545961	6.32443	1	SNP_6545961	6545961	6.29587					6	SNP_6878030	6878030	6.0524	6	SNP_6875844	6875844	7.13355
1	SNP_6546040	6546040	6.29587	1	SNP_6546040	6546040	6.29587	1	SNP_6546040	6546040	6.28475					6	SNP_6878145	6878145	6.2649	6	SNP_6876042	6876042	6.28953
1	SNP_6546181	6546181	6.28475	1	SNP_6546181	6546181	6.28475	1	SNP_6546181	6546181	6.42543					6	SNP_6878334	6878334	6.8765	6	SNP_6876047	6876047	6.02992
1	SNP_6546186	6546186	6.42543	1	SNP_6546186	6546186	6.42543	1	SNP_6546186	6546186	6.49407					6	SNP_6878399	6878399	6.9403	6	SNP_6876083	6876083	7.02184
1	SNP_6546264	6546264	6.49407	1	SNP_6546264	6546264	6.49407	1	SNP_6546264	6546264	6.1483					6	SNP_6878409	6878409	8.1006	6	SNP_6876403	6876403	6.76112
1	SNP_6546329	6546329	6.1483	1	SNP_6546329	6546329	6.1483	1	SNP_6546329	6546329	6.1483					6	SNP_6878411	6878411	8.2121	6	SNP_6876476	6876476	8.47059
1	SNP_6546335	6546335	6.1483	1	SNP_6546335	6546335	6.1483	1	SNP_6546335	6546335	6.71004					6	SNP_6878453	6878453	8.1239	6	SNP_6876484	6876484	7.12268
1	SNP_6546336	6546336	6.71004	1	SNP_6546336	6546336	6.71004	1	SNP_6546336	6546336	6.27821					6	SNP_6878458	6878458	10.1328	6	SNP_6876519	6876519	8.41124
1	SNP_6546433	6546433	6.27821	1	SNP_6546433	6546433	6.27821	1	SNP_6546433	6546433	6.27946					6	SNP_6878488	6878488	7.3969	6	SNP_6876560	6876560	6.12486
1	SNP_6546437	6546437	6.27946	1	SNP_6546437	6546437	6.27946	1	SNP_6546437	6546437	6.50318					6	SNP_6878666	6878666	7.1888	6	SNP_6876644	6876644	6.32735
1	SNP_6546508	6546508	6.50318	1	SNP_6546508	6546508	6.50318	1	SNP_6546508	6546508	6.99539					6	SNP_6878952	6878952	6.998	6	SNP_6876655	6876655	6.28481
1	SNP_6546581	6546581	8.25	1	SNP_6546581	6546581	8.05	1	SNP_6546581	6546581	6.55343					6	SNP_6878965	6878965	6.6872	6	SNP_6876702	6876702	6.3866
1	SNP_6547348	6547348	6.55343	1	SNP_6547348	6547348	6.55343	1	SNP_6547348	6547348	6.60699					6	SNP_6879276	6879276	8.0383	6	SNP_6876703	6876703	9.35853
1	SNP_6547482	6547482	6.60699	1	SNP_6547482	6547482	6.60699	1	SNP_6547482	6547482	6.4842					6	SNP_6879773	6879773	8.2409	6	SNP_6876723	6876723	6.43869
1	SNP_6547532	6547532	6.4842	1	SNP_6547532	6547532	6.4842	1	SNP_6547532	6547532	6.19936					6	SNP_6879929	6879929	6.5738	6	SNP_6876801	6876801	6.67276
1	SNP_6547548	6547548	6.19936	1	SNP_6547548	6547548	6.19936	1	SNP_6547548	6547548	6.47921					6	SNP_6880135	6880135	7.4334	6	SNP_6876855	6876855	6.22398
1	SNP_6547713	6547713	6.47921	1	SNP_6547713	6547713	6.47921	1	SNP_6547713	6547713	6.69787					6	SNP_6951827	6951827	6.8015	6	SNP_6876898	6876898	7.81484
1	SNP_6547918	6547918	6.69787	1	SNP_6547918	6547918	6.69787	1	SNP_6547918	6547918	6.26526					6	SNP_14130758	14130758	6.6753	6	SNP_6876953	6876953	8.41074
1	SNP_6548010	6548010	6.26526	1	SNP_6548010	6548010	6.26526	1	SNP_6548010	6548010	6.31311					7	SNP_739789	739789	6.3951	6	SNP_6877014	6877014	9.91628
1	SNP_6548219	6548219	6.31311	1	SNP_6548219	6548219	6.31311	1	SNP_6548219	6548219	6.60699					12	SNP_904181	904181	20	6	SNP_6877038	6877038	7.60388
1	SNP_6548528	6548528	6.60699	1	SNP_6548528	6548528	6.60699	1	SNP_6548528	6548528	6.60699					12	SNP_1280051	1280051	14.057	6	SNP_6877047	6877047	6.36976
1	SNP_6548536	6548536	6.60699	1	SNP_6548536	6548536	6.60699	1	SNP_6548536	6548536	6.60699					12	SNP_1288583	1288583	11.042	6	SNP_6877064	6877064	9.12372
1	SNP_6548566	6548566	6.60699	1	SNP_6548566	6548566	6.60699	1	SNP_6548566	6548566	6.18297					12	SNP_1296071	1296071	6.0018	6	SNP_6877139	6877139	7.02016
1	SNP_6549271	6549271	6.18297	1	SNP_6549271	6549271	6.18297	1	SNP_6549271	6549271	6.20155					12	SNP_1296226	1296226	11.595	6	SNP_6877204	6877204	6.6941
1	SNP_6549287	6549287	6.20155	1	SNP_6549287	6549287	6.20155	1	SNP_6549287	6549287	6.20155					12	SNP_1298730	1298730	7.1436	6	SNP_6877302	6877302	6.5815
1	SNP_6549306	6549306	6.20155	1	SNP_6549306	6549306	6.20155	1	SNP_6549306	6549306	6.21091					12	SNP_1299451	1299451	10.92	6	SNP_6877398	6877398	6.44695
1	SNP_6549320	6549320	6.21091	1	SNP_6549320	6549320	6.21091	1	SNP_6549320	6549320	6.31168					12	SNP_1299892	1299892	6.5901	6	SNP_6877403	6877403	7.40887
1	SNP_6549754	6549754	6.31168	1	SNP_6549754	6549754	6.31168	1	SNP_6549754	6549754	6.25906					12	SNP_1305673	1305673	7.1436	6	SNP_6877417	6877417	6.4605
1	SNP_6549869	6549869	6.25906	1	SNP_6549869	6549869	6.25906	1	SNP_6549869	6549869	6.29889					12	SNP_1308805	1308805	7.1436	6	SNP_6877434	6877434	6.7183
1	SNP_6549902	6549902	6.29889	1	SNP_6549902	6549902	6.29889	1	SNP_6549902	6549902	6.29889					12	SNP_1309316	1309316	6.7616	6	SNP_6877498	6877498	6.12751
1	SNP_6549920	6549920	6.29889	1	SNP_6549920	6549920	6.29889	1	SNP_6549920	6549920	6.19256					12	SNP_1309608	1309608	11.7199	6	SNP_6877521	6877521	8.53447
1	SNP_6550021	6550021	6.19256	1	SNP_6550021	6550021	6.19256	1	SNP_6550021	6550021	6.38689					12	SNP_1312119	1312119	20	6	SNP_6877532	6877532	7.23817
1	SNP_6550040	6550040	6.38689	1	SNP_6550040	6550040	6.38689	1	SNP_6550040	6550040	6.42791					12	SNP_1314039	1314039	6.0978	6	SNP_6877567	6877567	6.22231
1	SNP_6550103	6550103	6.42791	1	SNP_6550103	6550103	6.42791	1	SNP_6550103	6550103	6.2413					12	SNP_1593340	1593340	6.4539	6	SNP_6877991	6877991	7.73533
1	SNP_6550420	6550420	6.2413	1	SNP_6550420	6550420	6.2413	1	SNP_6550420	6550420	6.67247					12	SNP_1620953	1620953	7.8378	6	SNP_6878030	6878030	7.57172
1	SNP_6550456	6550456	6.67247	1	SNP_6550456	6550456	6.67247	1	SNP_6550456	6550456	6.83175					12	SNP_1620984	1620984	20	6	SNP_6878145	6878145	8.24844
1	SNP_6550985	6550985	8.07152	1	SNP_6550985	6550985	8.87152	1	SNP_6550985	6550985	6.83045					12	SNP_1620993	1620993	6.2	6	SNP_6878334	6878334	6.23519
1	SNP_6550996	6550996	6.42045	1	SNP_6550996	6550996	6.83045	1	SNP_6550996	6550996	6.21712					12	SNP_1620998	1620998	6.3273	6	SNP_6878375	6878375	9.30748
1	SNP_6550998	6550998	6.21712	1	SNP_6550998	6550998	6.21712	1	SNP_6550998	6550998	6.33356					12	SNP_1623472	1623472	14.8085	6	SNP_6878399	6878399	7.63675
1	SNP_6551009	6551009	6.33356	1	SNP_6551009	6551009	6.33356	1	SNP_6551009	6551009	6.67981					12	SNP_1626154	1626154	15.1764	6	SNP_6878409	6878409	8.20344
1	SNP_6551085	6551085	6.67981	1	SNP_6551085	6551085	6.67981	1	SNP_6551085	6551085	6.26916					12	SNP_1626182	1626182	13.6827	6	SNP_6878410	6878410	7.49297
1	SNP_6551415	6551415	6.26916	1	SNP_6551415	6551415	6.26916	1	SNP_6551415	6551415	6.53187					12	SNP_1630722	1630722	7.25	6	SNP_6878411	6878411	6.5948
1	SNP_6551426	6551426	6.53187	1	SNP_6551426	6551426	6.53187	1	SNP_6551426	6551426	6.74215					12	SNP_1631932	1631932	14.9546	6	SNP_6878436	6878436	6.52715
1	SNP_6551436	6551436	6.13215	1	SNP_6551436	6551436	6.74215	1	SNP_6551436	6551436	6.51876					12	SNP_1632418	1632418	11.8229	6	SNP_6878453	6878453	6.44414
1	SNP_6551464	6551464	6.51876	1	SNP_6551464	6551464	6.51876	1	SNP_6551464	6551464	6.44316					12	SNP_1636212	1636212	14.2733	6	SNP_6878458	6878458	7.56338
1	SNP_6551473	6551473	6.44316	1	SNP_6551473	6551473	6.44316	1	SNP_6551473	6551473	6.54971					12	SNP_1636663	1636663	20	6	SNP_6878465	6878465	8.36664
1	SNP_6554044	6554044	6.54971	1	SNP_6554044	6554044	6.54971	1	SNP_6554044	6554044	6.18589					12	SNP_1637102	1637102	15.2556	6	SNP_6878475	6878475	8.49303
1	SNP_6554218	6554218	6.18589	1	SNP_6554218	6554218	6.18589	1	SNP_6554218	6554218	6.24881					12	SNP_1637638	1637638	15.4775	6	SNP_6878488	6878488	6.85531
1	SNP_6554651	6554651	6.24881	1	SNP_6554651	6554651	6.24881	1	SNP_6554651	6554651	6.5901					12	SNP_1637884	1637884	14.8085	6	SNP_6878569	6878569	7.14348
1	SNP_6554948	6554948	6.5901	1	SNP_6554948	6554948	6.5901	1	SNP_6554948	6554948	6.27279					12	SNP_1637914	1637914	15.1095	6	SNP_6878580	6878580	9.24768
1	SNP_6555103	6555103	6.27279	1	SNP_6555103	6555103	6.27279	1	SNP_6555103	6555103	6.23696					12	SNP_1638053	1638053	20	6	SNP_6878666	6878666	6.44594
1	SNP_6555308	6555308	6.23696	1	SNP_6555308	6555308	6.23696	1	SNP_6555308	6555308	6.20457					12	SNP_1638243	1638243	14.5232	6	SNP_6878784	6878784	7.08367
1	SNP_6555360	6555360	6.20457	1	SNP_6555360	6555360	6.20457	1	SNP_6555360	6555360	6.19936					12	SNP_1638508	1638508	14.8085	6	SNP_6878797	6878797	6.68573
1	SNP_6555479	6555479	6.19936	1	SNP_6555479	6555479	6.19936	1	SNP_6555479	6555479	6.43332					12	SNP_1638513	1638513	14.9546	6	SNP_6878916	6878916	7.43777
1	SNP_6556068	6556068	6.43332	1	SNP_6556068	6556068	6.43332	1	SNP_6556068	6556068	6.26889					12	SNP_1638632	1638632	14.9546	6	SNP_6878952	6878952	8.07339
1	SNP_6556255	6556255	6.26889	1	SNP_6556255	6556255	6.26889	1	SNP_6556255	6556255	6.78398					12	SNP_1638644	1638644	15.1095	6	SNP_6878965	6878965	6.61952
1	SNP_6556403	6556403	8.68398	1	SNP_6556403	6556403	8.58398	1	SNP_6556403	6556403	6.47135					12	SNP_1638694	1638694	20	6	SNP_6879016	6879016	8.5015
1	SNP_6556455	6556455	6.47135	1	SNP_6556455	6556455	6.47135	1	SNP_6556455	6556455	6.56152					12	SNP_1638989	1638989	6.0818	6	SNP_6879276	6879276	8.37219
1	SNP_6557334	6557334	6.56152	1	SNP_6557334	6557334	6.56152	1	SNP_6557334	6557334	6.43741					12	SNP_1639385	1639385	15.9546	6	SNP_6879366	6879366	6.14409
1	SNP_6557380	6557380	6.43741	1	SNP_6557380	6557380	6.43741	1	SNP_6557380	6557380	6.67761					12	SNP_1640000	1640000	13.6283	6	SNP_6879773	6879773	6.13556
1	SNP_6557573	6557573	6.67761	1	SNP_6557573	6557573	6.67761	1	SNP_6557573	6557573	6.13206					12	SNP_1640044	1640044	14.8754	6	SNP_6879929	6879929	8.70188
1	SNP_6557787	6557787	6.13206	1	SNP_6557787	6557787	6.13206	1	SNP_6557787	6557787	6.25769					12	SNP_1640185	1640185	13.6283	6	SNP_6879992	6879992	8.66577
1	SNP_6558499	6558499	6.25769	1	SNP_6558499	6558499	6.25769	1	SNP_6558499	6558499	6.43815					12	SNP_1640202	1640202	20	6	SNP_6880135	6880135	8.44063
1	SNP_6559188	6559188	6.43815	1	SNP_6559188	6559188	6.43815	1	SNP_6559188	6559188	6.58607					12	SNP_1640256	1640256	20	6	SNP_6880450	6880450	6.34982
1	SNP_6559244	6559244	6.58607	1	SNP_6559244	6559244	6.58607	1	SNP_6559244	6559244	6.83175					12	SNP_1641221	1641221	7.9362	6	SNP_6951827	6951827	7.76545
1	SNP_6559646	6559646	7.31752	1	SNP_6559646	6559646	9.31752	1	SNP_6559646	6559646	7.04756					12	SNP_1641293	1641293	14.0461	6	SNP_13722778	13722778	6.91745
1	SNP_6560150	6560150	8.3205	1	SNP_6560150	6560150	9.5205	1	SNP_6560150	6560150	6.64888					12	SNP_1642802	1642802	6.3695	6	SNP_13722781	13722781	9.41326
1	SNP_6560770	6560770	6.64888	1	SNP_6560770	6560770	6.64888	1	SNP_6560770	6560770	6.45425					12	SNP_1643308	1643308	14.4775	7	SNP_739789	739789	6.29198
1	SNP_6560790	6560790	6.45425	1	SNP_6560790	6560790	6.45425	1	SNP_6560790	6560790	6.1569					12	SNP_1643333	1643333	20
1	SNP_6561162	6561162	6.1569	1	SNP_6561162	6561162	6.1569	1	SNP_6561162	6561162	6.17169					12	SNP_1643613	1643613	14.6993
1	SNP_6574250	6574250	6.17169	1	SNP_6574250	6574250	6.17169	1	SNP_6574250	6574250	6.20001					12	SNP_1644465	1644465	11.0236
1	SNP_6575557	6575557	6.20001	1	SNP_6575557	6575557	6.20001	1	SNP_6575557	6575557	6.5495					12	SNP_1644468	1644468	6.142
1	SNP_6575580	6575580	6.5495	1	SNP_6575580	6575580	6.5495	1	SNP_6575580	6575580	6.93107					12	SNP_1644470	1644470	9.6446
1	SNP_6582486	6582486	7.82005	1	SNP_6582486	6582486	7.92005	1	SNP_6582486	6582486	6.01363					12	SNP_1652300	1652300	6.4231
1	SNP_6582536	6582536	6.01363	1	SNP_6582536	6582536	6.01363	1	SNP_6582536	6582536	6.7198					12	SNP_1652565	1652565	15.9546
1	SNP_6583244	6583244	6.0198	1	SNP_6583244	6583244	6.7198	1	SNP_6583244	6583244	6.49105					12	SNP_1654115	1654115	14.8085
1	SNP_6584375	6584375	6.49105	1	SNP_6584375	6584375	6.49105	1	SNP_6584375	6584375	6.91528					12	SNP_1654353	1654353	20
1	SNP_6584941	6584941	7.2031	1	SNP_6584941	6584941	7.4031	1	SNP_6584941	6584941	6.74215					12	SNP_1654387	1654387	6.7343
1	SNP_6584948	6584948	6.04315	1	SNP_6584948	6584948	6.74215	1	SNP_6584948	6584948	6.35705					12	SNP_1654450	1654450	6.3273
1	SNP_6584973	6584973	6.35705	1	SNP_6584973	6584973	6.35705	1	SNP_6584973	6584973	6.21799					12	SNP_3045183	3045183	6.096
1	SNP_6585273	6585273	6.42171	1	SNP_6590819	6590819	6.21799	1	SNP_6590819	6590819	6.04404					12	SNP_4106944	4106944	20
1	SNP_6590819	6590819	6.21799	1	SNP_6601327	6601327	6.04404	1	SNP_6601327	6601327	6.45616					12	SNP_4214895	4214895	6.4539
1	SNP_6601327	6601327	6.04404	1	SNP_6602958	6602958	6.00178	1	SNP_6606085	6606085	6.13282					12	SNP_4277614	4277614	20
1	SNP_6602958	6602958	6.00178	1	SNP_6606085	6606085	6.45616	1	SNP_6606592	6606592	6.43691					12	SNP_4373695	4373695	6.1812
1	SNP_6606085	6606085	6.45616	1	SNP_6606592	6606592	6.13282	1	SNP_6610534	6610534	6.64022					12	SNP_4375432	4375432	15.1095
1	SNP_6606592	6606592	6.13282	1	SNP_6610534	6610534	6.43691	1	SNP_6628423	6628423	6.90078					12	SNP_4463112	4463112	14.8085
1	SNP_6610534	6610534	6.43691	1	SNP_6628423	6628423	6.64022	7	SNP_690523	690523	6.90078					12	SNP_4500116	4500116	6.2835
1	SNP_6628423	6628423	6.64022	4	SNP_16055397	16055397	7.587									12	SNP_4505305	4505305	13.9908
1	SNP_16603479	16603479	6.08294	4	SNP_16057706	16057706	6.5407									12	SNP_4506916	4506916	20
1	SNP_16603498	16603498	6.22156	4	SNP_16058784	16058784	6.247									12	SNP_4506930	4506930	14.3864
1	SNP_16612764	16612764	6.63948	4	SNP_16058814	16058814	7.18									12	SNP_4507036	4507036	6.3332
4	SNP_16055397	16055397	6.745	4	SNP_16058820	16058820	6.01066									12	SNP_4507296	4507296	6.9482
4	SNP_16056821	16056821	6.01051	4	SNP_16060143	16060143	6.885									12	SNP_4508996	4508996	10.7071
4	SNP_16057706	16057706	6.2407	5	SNP_16281787	16281787	6.49246									12	SNP_4509792	4509792	6.9038
4	SNP_16058784	16058784	6.217	5	SNP_16294878	16294878	6.34912									12	SNP_4517638	4517638	6.7616
4	SNP_16058814	16058814	7.08	5	SNP_16295227	16295227	6.28114									12	SNP_4519485	4519485	20
4	SNP_16058820	16058820	6.51066	7	SNP_690523	690523	6.90078									12	SNP_4521735	4521735	6.417
4	SNP_16060143	16060143	6.555	10	SNP_2416148	2416148	6.87492									12	SNP_4522441	4522441	12.3678
5	SNP_8896477	8896477	6.32395	10	SNP_2416172	2416172	6.32438									12	SNP_4525737	4525737	6.7616
5	SNP_8980510	8980510	6.05039	10	SNP_2425161	2425161	6.10597									12	SNP_4527878	4527878	20
5	SNP_8980764	8980764	6.28619	10	SNP_2425548	2425548	6.69894									12	SNP_4528254	4528254	13.5379
5	SNP_8980772	8980772	6.1596	10	SNP_2426276	2426276	6.74987									12	SNP_4528803	4528803	6.3273
5	SNP_16281787	16281787	6.49246	15	SNP_4708375	4708375	6.17082									12	SNP_4528940	4528940	20
5	SNP_16294878	16294878	6.34912	15	SNP_4709847	4709847	6.64774									12	SNP_4528955	4528955	20
5	SNP_16295227	16295227	6.28114	15	SNP_4709903	4709903	6.32508									12	SNP_4528968	4528968	8.9516
7	SNP_690523	690523	6.90078													12	SNP_4528986	4528986	6.7533
10	SNP_2416148	2416148	6.87492													12	SNP_4529038	4529038	6.5039
10	SNP_2416172	2416172	6.32438													12	SNP_4534815	4534815	12.0051
10	SNP_2425161	2425161	6.10597													12	SNP_4535686	4535686	20
10	SNP_2425548	2425548	6.69894													12	SNP_4914811	4914811	13.6181
10	SNP_2426276	2426276	6.74987													12	SNP_5493173	5493173	15.9546
15	SNP_4708375	4708375	6.17082													12	SNP_5493180	5493180	8.7595
15	SNP_4709847	4709847	6.64774													12	SNP_5493298	5493298	7.9019
15	SNP_4709903	4709903	6.32508													12	SNP_5493544	5493544	20
																12	SNP_5493970	5493970	20
																12	SNP_5494003	5494003	20
																12	SNP_5495330	5495330	6.635
																12	SNP_5495740	5495740	20
																12	SNP_5495773	5495773	6.0241
																12	SNP_5496007	5496007	14.2733
																12	SNP_5497556	5497556	20
																12	SNP_5497683	5497683	6.2267
																12	SNP_5497903	5497903	20
																12	SNP_5498778	5498778	6.0116
																12	SNP_5500183	5500183	6.2267
																12	SNP_5500189	5500189	7.0934
																12	SNP_5500190	5500190	14.5232
																12	SNP_5500203	5500203	6.2267
																12	SNP_5500214	5500214	6.2267
																12	SNP_5500360	5500360	6.2267
																12	SNP_5500589	5500589	6.362
																12	SNP_5502508	5502508	7.0934
																12	SNP_5502577	5502577	8.3101
																12	SNP_5502726	5502726	12.0512
																12	SNP_5502893	5502893	6.2364
																12	SNP_5502930	5502930	6.115
																12	SNP_5503532	5503532	20
																12	SNP_5504073	5504073	6.1274
																12	SNP_5504328	5504328	8.2604
																12	SNP_5505025	5505025	6.371
																12	SNP_5505167	5505167	6.371
																12	SNP_5505168	5505168	8.0444
																12	SNP_5505172	5505172	7.3923
																12	SNP_5506284	5506284	6.6693
																12	SNP_5506638	5506638	6.0818
																12	SNP_5506883	5506883	7.4583
																12	SNP_5507482	5507482	14.5232
																12	SNP_5508417	5508417	20
																12	SNP_5508549	5508549	6.8195
																12	SNP_5508557	5508557	7.5433
																12	SNP_5508558	5508558	8.8093
																12	SNP_5509279	5509279	7.3788
																12	SNP_5509413	5509413	6.5183
																12	SNP_5509681	5509681	15.1095
																12	SNP_5509728	5509728	6.7549
																12	SNP_5510057	5510057	7.3788
																12	SNP_5510693	5510693	20
																12	SNP_5510918	5510918	20
																12	SNP_5511717	5511717	20
																12	SNP_5512096	5512096	20
																12	SNP_5512469	5512469	9.1045
																12	SNP_5513553	5513553	20
																12	SNP_5514282	5514282	7.3246
																12	SNP_5514421	5514421	7.4798
																12	SNP_5514546	5514546	12.0051
																12	SNP_5514669	5514669	7.4798
																12	SNP_5517320	5517320	7.4798
																12	SNP_5517407	5517407	20
																12	SNP_5518133	5518133	8.0444
																12	SNP_5518353	5518353	7.3788
																12	SNP_5518458	5518458	6.4881
																12	SNP_5518919	5518919	20
																12	SNP_5519410	5519410	20
																12	SNP_5519814	5519814	14.6993
																12	SNP_5520126	5520126	9.3154
																12	SNP_5521278	5521278	20
																12	SNP_5521454	5521454	20
																12	SNP_5521465	5521465	14.2733
																12	SNP_5521952	5521952	6.7549
																12	SNP_5521983	5521983	14.5232
																12	SNP_5522499	5522499	20
																12	SNP_5522564	5522564	8.1925
																12	SNP_5523096	5523096	7.2405
																12	SNP_5523473	5523473	11.8745
																12	SNP_5523549	5523549	8.1773
																12	SNP_5523557	5523557	8.0578
																12	SNP_5523638	5523638	14.5232
																12	SNP_5525367	5525367	15.4775
																12	SNP_5525385	5525385	20
																12	SNP_5525657	5525657	14.6993
																12	SNP_5528282	5528282	20
																12	SNP_5528299	5528299	10.4334
																12	SNP_5528552	5528552	7.5225
																12	SNP_5528583	5528583	6.7782
																12	SNP_5528986	5528986	11.8745
																12	SNP_5529129	5529129	6.4145
																12	SNP_5529250	5529250	6.8591
																12	SNP_5529365	5529365	8.3237
																12	SNP_5529375	5529375	6.9009
																12	SNP_5529387	5529387	20
																12	SNP_5529704	5529704	6.7162
																12	SNP_5530412	5530412	6.0943
																12	SNP_5530875	5530875	6.0567
																12	SNP_5530947	5530947	6.1442
																12	SNP_5531305	5531305	12.153
																12	SNP_5532754	5532754	8.0924
																12	SNP_5533344	5533344	7.6343
																12	SNP_5533346	5533346	8.0401
																12	SNP_5533434	5533434	6.4462
																12	SNP_5533529	5533529	6.4461
																12	SNP_5533804	5533804	6.4845
																12	SNP_5533921	5533921	10.9747
																12	SNP_5534853	5534853	6.1148
																12	SNP_5534876	5534876	8.9999
																12	SNP_5534882	5534882	6.3872
																12	SNP_5535136	5535136	8.1476
																12	SNP_5535151	5535151	7.5166
																12	SNP_5535310	5535310	6.2597
																12	SNP_5535626	5535626	6.828
																12	SNP_5535632	5535632	7.0548
																12	SNP_5536264	5536264	6.8619
																12	SNP_5536324	5536324	6.1707
																12	SNP_5536543	5536543	6.4031
																12	SNP_5536627	5536627	6.0747
																12	SNP_5536728	5536728	6.1006
																12	SNP_5536847	5536847	6.3533
																12	SNP_5537198	5537198	20
																12	SNP_5537512	5537512	14.5232
																12	SNP_5537524	5537524	20
																12	SNP_5537549	5537549	6.514
																12	SNP_5538051	5538051	14.9546
																12	SNP_5538064	5538064	7.1416
																12	SNP_5538452	5538452	6.2855
																12	SNP_5539138	5539138	20
																12	SNP_5540780	5540780	20
																12	SNP_5540825	5540825	7.6568
																12	SNP_5540842	5540842	6.3513
																12	SNP_5541282	5541282	14.8085
																12	SNP_5541508	5541508	20
																12	SNP_5541642	5541642	7.0649
																12	SNP_5543583	5543583	14.5232
																12	SNP_5544812	5544812	15.1095
																12	SNP_5545070	5545070	20
																12	SNP_5545986	5545986	15.1095
																12	SNP_5555247	5555247	20
																12	SNP_5562567	5562567	20
																12	SNP_5563331	5563331	20
																12	SNP_5563915	5563915	12.321
																12	SNP_5565364	5565364	6.0332
																12	SNP_5565551	5565551	20
																12	SNP_5565559	5565559	14.4361
																12	SNP_5565562	5565562	20
																12	SNP_5565583	5565583	20
																12	SNP_5565592	5565592	20
																12	SNP_5565727	5565727	20
																12	SNP_5565753	5565753	20
																12	SNP_5565775	5565775	9.6244
																12	SNP_5565800	5565800	20
																12	SNP_5566383	5566383	6.3294
																12	SNP_5566557	5566557	14.5232
																12	SNP_5566564	5566564	20
																12	SNP_5566815	5566815	20
																12	SNP_5567030	5567030	20
																12	SNP_5567124	5567124	14.5232
																12	SNP_5567154	5567154	15.1095
																12	SNP_5567162	5567162	20
																12	SNP_5567180	5567180	6.9827
																12	SNP_5567233	5567233	20
																12	SNP_5567259	5567259	14.4361
																12	SNP_5567321	5567321	7.9441
																12	SNP_5567503	5567503	7.5171
																12	SNP_5567790	5567790	20
																12	SNP_5568265	5568265	20
																12	SNP_5568364	5568364	13.2198
																12	SNP_5568440	5568440	14.057
																12	SNP_5568597	5568597	20
																12	SNP_5568647	5568647	20
																12	SNP_5568809	5568809	20
																12	SNP_5568968	5568968	20
																12	SNP_5568988	5568988	20
																12	SNP_5569083	5569083	11.3037
																12	SNP_5571199	5571199	14.8085
																12	SNP_5571598	5571598	20
																12	SNP_5571842	5571842	20
																12	SNP_5571881	5571881	20
																12	SNP_5571923	5571923	20
																12	SNP_5572720	5572720	14.0515
																12	SNP_5572782	5572782	20
																12	SNP_5575651	5575651	6.1421
																12	SNP_5575805	5575805	14.5232
																12	SNP_5576137	5576137	14.6993
																12	SNP_5584448	5584448	15.2556
																12	SNP_5584469	5584469	14.8085
																12	SNP_5584475	5584475	14.8085
																12	SNP_5584622	5584622	15.9546
																12	SNP_5586767	5586767	6.1421
																12	SNP_5592329	5592329	8.881
																12	SNP_5623442	5623442	7.6866
																12	SNP_5623461	5623461	6.0943
																12	SNP_5625992	5625992	6.1845
																12	SNP_5648451	5648451	20
																12	SNP_5674643	5674643	20
																12	SNP_5674669	5674669	20
																12	SNP_5675561	5675561	6.225
																12	SNP_5676986	5676986	20
																12	SNP_5695689	5695689	7.3349
																12	SNP_5695690	5695690	20
																12	SNP_5696604	5696604	6.3273
																12	SNP_5696694	5696694	20
																12	SNP_5697122	5697122	14.9546
																12	SNP_5698138	5698138	6.4532
																12	SNP_5698203	5698203	6.2
																12	SNP_5698264	5698264	14.0461
																12	SNP_5701573	5701573	7.579
																12	SNP_5702187	5702187	6.459
																12	SNP_5702281	5702281	6.3377
																12	SNP_5702438	5702438	6.6028
																12	SNP_5702739	5702739	14.2733
																12	SNP_5702900	5702900	14.5232
																12	SNP_5702941	5702941	12.153
																12	SNP_5703064	5703064	14.8085
																12	SNP_5703867	5703867	6.9704
																12	SNP_5703950	5703950	6.277
																12	SNP_5703994	5703994	6.459
																12	SNP_5704311	5704311	6.459
																12	SNP_5709714	5709714	6.7616
																12	SNP_5711584	5711584	14.9546
																12	SNP_5711827	5711827	6.417
																12	SNP_5712207	5712207	9.1249
																12	SNP_5712576	5712576	8.3427
																12	SNP_5712856	5712856	6.3273
																12	SNP_5713244	5713244	6.3332
																12	SNP_5713461	5713461	7.4979
																12	SNP_5713703	5713703	6.3273
																12	SNP_5713870	5713870	6.459
																12	SNP_5713928	5713928	6.293
																12	SNP_5714021	5714021	8.7437
																12	SNP_5714057	5714057	11.4386
																12	SNP_5714615	5714615	14.5232
																12	SNP_5714967	5714967	12.7083
																12	SNP_5715707	5715707	14.8754
																12	SNP_5715821	5715821	14.8754
																12	SNP_5716088	5716088	15.2556
																12	SNP_5717651	5717651	7.858
																12	SNP_5718671	5718671	12.7083
																12	SNP_5718693	5718693	14.5232
																12	SNP_5720348	5720348	14.2733
																12	SNP_5720424	5720424	6.3273
																12	SNP_5721682	5721682	8.3766
																12	SNP_5721844	5721844	20
																12	SNP_5722144	5722144	10.8301
																12	SNP_5722335	5722335	13.2198
																12	SNP_5722342	5722342	14.5232
																12	SNP_5738775	5738775	20
																12	SNP_5738776	5738776	8.176
																12	SNP_5741332	5741332	13.9908
																12	SNP_5753861	5753861	20
																12	SNP_5755119	5755119	8.2181
																12	SNP_5755122	5755122	7.8378
																12	SNP_5827578	5827578	15.1095
																12	SNP_5840814	5840814	14.9546
																12	SNP_5877054	5877054	13.6283
																12	SNP_6172690	6172690	20
																12	SNP_6172707	6172707	20
																12	SNP_6172710	6172710	20
																12	SNP_6172713	6172713	20
																12	SNP_6172717	6172717	20
																12	SNP_6172718	6172718	20
																16	SNP_176673	176673	6.9442
																16	SNP_1537721	1537721	6.2299
																16	SNP_2116411	2116411	15.9546
																16	SNP_2116422	2116422	7.276
																16	SNP_2315235	2315235	6.0181
																16	SNP_2382139	2382139	13.4952
																16	SNP_2382356	2382356	8.8495
																16	SNP_2382357	2382357	7.206
																16	SNP_2383435	2383435	8.3661
																16	SNP_2383480	2383480	7.3586
																16	SNP_2616875	2616875	15
																16	SNP_2639595	2639595	8.4743
																16	SNP_2743094	2743094	6.7347
																16	SNP_2854181	2854181	7.2111
																16	SNP_3112961	3112961	6.2962
																16	SNP_3129264	3129264	6.016
																16	SNP_3169984	3169984	9.3584
																16	SNP_3361617	3361617	7.6654
																16	SNP_3389811	3389811	7.0492
																16	SNP_3474990	3474990	10.2978
																16	SNP_3668058	3668058	14.4361
																16	SNP_3687103	3687103	6.4544
																16	SNP_3687580	3687580	6.0972
																16	SNP_3699065	3699065	7.0141
																16	SNP_3715006	3715006	13.7505
																16	SNP_3718867	3718867	10.109
																16	SNP_3875510	3875510	6.7277
																16	SNP_3880435	3880435	6.6994
																16	SNP_3880437	3880437	6.273
																16	SNP_3883850	3883850	7.5092
																16	SNP_3898747	3898747	7.832
																16	SNP_3922249	3922249	6.2937
																16	SNP_3922253	3922253	6.1073
																16	SNP_3930160	3930160	7.1686
																16	SNP_3990336	3990336	9.0407
																16	SNP_4029066	4029066	12.6957
																16	SNP_4315714	4315714	10.0647
																16	SNP_4456039	4456039	6.5478
																16	SNP_4457351	4457351	7.0757
																16	SNP_4559659	4559659	6.9992
																16	SNP_4561965	4561965	6.9163
																16	SNP_4562122	4562122	15.3525
																16	SNP_4572068	4572068	6.0328
																16	SNP_4575567	4575567	6.1034
																16	SNP_4692942	4692942	6.4621
																16	SNP_4694114	4694114	6.9932
																16	SNP_4695909	4695909	6.5977
																16	SNP_4763405	4763405	11.0776

## Sheet: Table S2
Table S2. Summary of QTL and candidate genes detected by each GWAS model
Trait	LG	Models	QTLs	Candidate genes
Root length	1	FastmrEMMA	qtlRL1.1
Root length	1	FastmrEMMA	qtlRL1.2	SIN_1017810	SIN_1017811	SIN_1017812	SIN_1017813	SIN_1017815	SIN_1017816
Root length	1	FastmrEMMA	qtlRL1.3	SIN_1013905
Root length	4	FastmrEMMA	qtlRL4.1	SIN_1007064
Root length	5	FastmrEMMA	qtlRL5.1
Root length	5	FastmrEMMA	qtlRL5.2	SIN_1020072
Root length	7	FastmrEMMA	qtlRL7.1	SIN_1001843
Root length	10	FastmrEMMA	qtlRL10.1
Root length	15	FastmrEMMA	qtlRL15.1
Root length	1	mrMLM	qtlRL1.1
Root length	1	mrMLM	qtlRL1.2	SIN_1017810	SIN_1017811	SIN_1017812	SIN_1017815	SIN_1017818
Root length	4	mrMLM	qtlRL4.1	SIN_1007065	SIN_1007064
Root length	5	mrMLM	qtlRL5.1	SIN_1020072
Root length	7	mrMLM	qtlRL7.1	SIN_1001843
Root length	10	mrMLM	qtlRL10.1
Root length	15	mrMLM	qtlRL15.1
Root length	1	Emmax	qtlRL1.1
Root length	1	Emmax	qtlRL1.2	SIN_1017810	SIN_1017811	SIN_1017812	SIN_1017815	SIN_1017818
Root length	7	Emmax	QtlRL7.1	SIN_1001843
Seed coat color	6	FastmrEMMA	qtl6.1	SIN_1023228
Seed coat color	6	FastmrEMMA	qtl6.2	SIN_1023226	SIN_1023227	SIN_1023228
Seed coat color	1	mrMLM	qrl1.1
Seed coat color	6	mrMLM	qtl6.1	SIN_1023228
Seed coat color	6	mrMLM	qtl6.2	SIN_1023226	SIN_1023227	SIN_1023228
Seed coat color	6	mrMLM	qtl6.3
Seed coat color	7	mrMLM	qtl7.1
Seed coat color	12	mrMLM	qtl12.1
Seed coat color	12	mrMLM	qtl12.2	SIN_1014364	SIN_1014362	SIN_1014361	SIN_1014359	SIN_1014358
Seed coat color	12	mrMLM	qtl12.3	SIN_1014306	SIN_1014305	SIN_1014304	SIN_1014303	SIN_1014302
Seed coat color	12	mrMLM	qtl12.4
Seed coat color	12	mrMLM	qrl12.5	SIN_1005268
Seed coat color	12	mrMLM	qtl12.6	SIN_1005308	SIN_1005313	SIN_1005314	SIN_1005315	SIN_1005318	SIN_1005319
Seed coat color	12	mrMLM	qtl12.7
Seed coat color	12	mrMLM	qtl12.8	SIN_1006712	SIN_1006713	SIN_1006714	SIN_1006715	SIN_1006716	SIN_1006718	SIN_1006719	SIN_1006722
Seed coat color	12	mrMLM	qtl12.9	SIN_1006737	SIN_1006740	SIN_1006741	SIN_1006742	SIN_1006743	SIN_1006744	SIN_1006745	SIN_1006746	SIN_1006748
Seed coat color	12	mrMLM	qtl12.10	SIN_1006762
Seed coat color	12	mrMLM	qtl12.11	SIN_1006817
Seed coat color	16	mrMLM	qtl16.1
Seed coat color	16	mrMLM	qtl16.2
Seed coat color	16	mrMLM	qtl16.3
Seed coat color	16	mrMLM	qtl16.4
Seed coat color	16	mrMLM	qtl16.5	SIN_1007188
Seed coat color	16	mrMLM	qtl16.6	SIN_1007205
Seed coat color	16	mrMLM	qtl16.7	SIN_1007221
Seed coat color	16	mrMLM	qtl16.8
Seed coat color	16	mrMLM	qtl16.9
Seed coat color	16	mrMLM	qtl16.10	SIN_1003762
Seed coat color	16	mrMLM	qtl16.11
Seed coat color	16	mrMLM	qtl16.12
Seed coat color	4	Emmax	qtl4.1
Seed coat color	6	Emmax	qtl6.1
Seed coat color	6	Emmax	qtl6.2	SIN_1023226	SIN_1023227
Seed coat color	7	Emmax	qtl7.1

## Sheet: Table S3
Table S3. Candidate genes detected in each LG for each model
Trait	Candidate genes in each model
	FastmrEMMA		mrMLM		Emmax
	LG	Gene	LG	Gene	LG	Emmax
Root length	LG1	SIN_1017810	LG1	SIN_1017810	LG1	SIN_1017810
Root length	LG1	SIN_1017811	LG1	SIN_1017811	LG1	SIN_1017811
Root length	LG1	SIN_1017812	LG1	SIN_1017812	LG1	SIN_1017812
Root length	LG1	SIN_1017813	LG1	SIN_1017815	LG1	SIN_1017815
Root length	LG1	SIN_1017815	LG1	SIN_1017818	LG1	SIN_1017818
Root length	LG1	SIN_1017816	LG4	SIN_1007065	LG7	SIN_1001843
Root length	LG1	SIN_1013905	LG4	SIN_1007064
Root length	LG4	SIN_1007065	LG5	SIN_1020072
Root length	LG4	SIN_1007064	LG7	SIN_1001843
Root length	LG5	SIN_1020072
Root length	LG7	SIN_1001843
Seed coat color	LG6	SIN_1023226	LG6	SIN_1023226	LG6	SIN_1023226
Seed coat color	LG6	SIN_1023227	LG6	SIN_1023227		SIN_1023227
Seed coat color	LG6	SIN_1023228	LG6	SIN_1023228
Seed coat color			LG6	SIN_1014364
Seed coat color			LG6	SIN_1014362
Seed coat color			LG6	SIN_1014361
Seed coat color			LG6	SIN_1014359
Seed coat color			LG6	SIN_1014358
Seed coat color			LG6	SIN_1014306
Seed coat color			LG6	SIN_1014305
Seed coat color			LG6	SIN_1014304
Seed coat color			LG6	SIN_1014303
Seed coat color			LG6	SIN_1014302
Seed coat color			LG6	SIN_1005268
Seed coat color			LG6	SIN_1005308
Seed coat color			LG6	SIN_1005313
Seed coat color			LG6	SIN_1005314
Seed coat color			LG6	SIN_1005315
Seed coat color			LG6	SIN_1005318
Seed coat color			LG6	SIN_1005319
Seed coat color			LG6	SIN_1006712
Seed coat color			LG6	SIN_1006713
Seed coat color			LG6	SIN_1006714
Seed coat color			LG6	SIN_1006715
Seed coat color			LG6	SIN_1006716
Seed coat color			LG6	SIN_1006718
Seed coat color			LG6	SIN_1006719
Seed coat color			LG6	SIN_1006722
Seed coat color			LG6	SIN_1006737
Seed coat color			LG6	SIN_1006740
Seed coat color			LG6	SIN_1006741
Seed coat color			LG6	SIN_1006742
Seed coat color			LG6	SIN_1006743
Seed coat color			LG6	SIN_1006744
Seed coat color			LG6	SIN_1006745
Seed coat color			LG6	SIN_1006746
Seed coat color			LG6	SIN_1006748
Seed coat color			LG6	SIN_1006762
Seed coat color			LG6	SIN_1006817
Seed coat color			LG16	SIN_1007188
Seed coat color			LG16	SIN_1007205
Seed coat color			LG16	SIN_1007221
Seed coat color			LG16	SIN_1003762
